# Supplementary material for: CC-Chemokine Receptor-2 Expression in Osteoblasts Contributes to Cartilage and Bone Damage during Post-Traumatic Osteoarthritis
Source: Biomolecules. 2023 May 26;13(6):891. doi: 10.3390/biom13060891 (PMC10296290; doi:10.3390/biom13060891)
Supplement: Supplementary file 1 [file biomolecules-13-00891-s001.zip]

Archive with 1 entries (1 files):
- biomolecules-2316240-supplementary.pdf
